# Supplementary material for: Downregulation of Steroid Receptor Coactivator-2 Modulates Estrogen-Responsive Genes and Stimulates Proliferation of MCF-7 Breast Cancer Cells
Source: PLoS One. 2013 Jul 30;8(7):e70096. doi: 10.1371/journal.pone.0070096 (PMC3728357; doi:10.1371/journal.pone.0070096)
Supplement: Table S2 — Downregulated differentially expressed genes induced by SRC-2 shRNA. FC ≥1.5, q-value = 0. (XLSX) [file pone.0070096.s003.xlsx]

## Sheet: Sheet1
Table S2. Downregulated differentially expressed genes induced by SRC-2 shRNA. FC ≥ 1.5, q-value = 0
		Signal intensity		FC
Gene	Definition	SRC-2 shRNA	Ctr shRNA	SRC-2 shRNA2/Ctr shRNA
ABCF2	ATP-binding cassette, sub-family F (GCN20), member 2, transcript variant 2	436.026	803.008	-1.84
ACSS2	acyl-CoA synthetase short-chain family member 2, transcript variant 2	830.028	1389.26	-1.67
ACSS2	acyl-CoA synthetase short-chain family member 2, transcript variant 1	1034.47	1681.64	-1.63
ACTG2	actin, gamma 2, smooth muscle, enteric	486.378	741.251	-1.53
ADA	adenosine deaminase	200.83	411.389	-2.05
AGPAT2	1-acylglycerol-3-phosphate O-acyltransferase 2, transcript variant 1	633.386	953.893	-1.51
AGTRAP	angiotensin II receptor-associated protein, transcript variant 2	192.002	309.884	-1.62
AK3L1	adenylate kinase 3-like 1, nuclear gene encoding mitochondrial protein, transcript variant 6	368.837	593.305	-1.61
AKR1B10	aldo-keto reductase family 1, member B10 (aldose reductase)	255.247	507.057	-1.98
ALDOC	aldolase C, fructose-bisphosphate	208.535	347.306	-1.67
ANAPC1	anaphase promoting complex subunit 1	423.05	648.412	-1.53
ANKFY1	ankyrin repeat and FYVE domain containing 1, transcript variant 1	300.272	531.474	-1.77
ANTXR1	anthrax toxin receptor 1, transcript variant 1	416.51	640.998	-1.55
APOE	apolipoprotein E	284.873	634.329	-2.23
ARHGEF19	Rho guanine nucleotide exchange factor (GEF) 19	420.467	631.764	-1.50
ASS1	argininosuccinate synthetase 1, transcript variant 1	6235.97	9949.81	-1.60
ASS1	argininosuccinate synthetase 1, transcript variant 2	3343.32	5025.96	-1.50
BCL11B	B-cell CLL/lymphoma 11B (zinc finger protein), transcript variant 1	232.153	569.979	-2.46
BCL2	B-cell CLL/lymphoma 2, nuclear gene encoding mitochondrial protein, transcript variant alpha	158.801	258.087	-1.63
BGN	biglycan	150.494	233.355	-1.55
BHLHB2	basic helix-loop-helix domain containing, class B, 2	838.355	1955.19	-2.34
BRWD1	bromodomain and WD repeat domain containing 1, transcript variant 3	253.385	383.878	-1.51
C10orf38	chromosome 10 open reading frame 38	508.495	824.382	-1.62
C19orf12	chromosome 19 open reading frame 12, transcript variant 1	438.023	718.71	-1.64
C1orf2	chromosome 1 open reading frame 2, transcript variant 1	594.039	974.293	-1.64
C3orf54	chromosome 3 open reading frame 54	151.479	244.245	-1.61
CA12	carbonic anhydrase XII, transcript variant 1	2403.2	4327.6	-1.80
CA12	carbonic anhydrase XII, transcript variant 1	494.525	776.116	-1.57
CARD10	caspase recruitment domain family, member 10	190.732	374.525	-1.96
CAV1	caveolin 1, caveolae protein, 22kDa	3534.04	5595.07	-1.59
CCDC6	coiled-coil domain containing 6	2640.38	4253.02	-1.61
CCDC92	coiled-coil domain containing 92	994.317	1536.24	-1.55
CD36	CD36 molecule (thrombospondin receptor), transcript variant 3	240.261	385.56	-1.60
CDV3	CDV3 homolog (mouse)	1781.69	2684.41	-1.50
CHD5	chromodomain helicase DNA binding protein 5	210.368	326.49	-1.55
CHN1	chimerin (chimaerin) 1, transcript variant 2	456.388	812.726	-1.79
CLDN1	claudin 1	236.4	450.446	-1.91
CNN2	calponin 2, transcript variant 2	1430.22	2286.19	-1.60
COL5A1	collagen, type V, alpha 1	1011.76	1878.93	-1.86
CRABP1	cellular retinoic acid binding protein 1	663.874	1063.22	-1.60
CRISPLD2	cysteine-rich secretory protein LCCL domain containing 2	222.994	335.84	-1.51
CTSH	cathepsin H, transcript variant 1	1151.86	2192.72	-1.90
CYP4F22	cytochrome P450, family 4, subfamily F, polypeptide 22	140.398	298.619	-2.13
DCUN1D3	DCN1, defective in cullin neddylation 1, domain containing 3	288.29	438.448	-1.52
DLX1	distal-less homeobox 1, transcript variant 1	297.936	461.562	-1.55
DUSP5	dual specificity phosphatase 5	225.976	473.188	-2.09
EFHD2	EF-hand domain family, member D2	1020.24	1546.36	-1.52
EFNB3	ephrin-B3	545.926	834.357	-1.53
EGR1	early growth response 1	1159.24	1798.78	-1.55
ENDOGL1	endonuclease G-like 1	212.923	340.722	-1.60
EPHB6	EPH receptor B6	175.193	318.213	-1.81
ETV5	ets variant gene 5 (ets-related molecule)	337.973	550.164	-1.63
FAIM3	Fas apoptotic inhibitory molecule 3	156.749	283.02	-1.81
FBLN1	fibulin 1, transcript variant D	234.644	373.344	-1.60
FHL2	four and a half LIM domains 2, transcript variant 4	587.384	1247.03	-2.11
FHL2	four and a half LIM domains 2, transcript variant 2	909.925	1792.16	-1.96
FILIP1L	filamin A interacting protein 1-like, transcript variant 2	221.249	449.907	-2.04
FILIP1L	filamin A interacting protein 1-like, transcript variant 1	216.083	387.23	-1.79
FILIP1L	filamin A interacting protein 1-like, transcript variant 3	156.588	252.756	-1.61
FLJ13236	hypothetical protein FLJ13236	496.824	907.24	-1.83
FREQ	frequenin homolog (Drosophila)	407.282	620.528	-1.53
FSCN1	fascin homolog 1, actin-bundling protein (Strongylocentrotus purpuratus)	1062.62	2915.39	-2.74
G6PD	glucose-6-phosphate dehydrogenase, transcript variant 1	1003.45	4341.36	-4.32
G6PD	glucose-6-phosphate dehydrogenase, transcript variant 1	3382.68	12486.2	-3.69
GAMT	guanidinoacetate N-methyltransferase, transcript variant 1	301.431	456.118	-1.51
GJA1	gap junction protein, alpha 1, 43kDa	123.306	201.285	-1.63
GNS	glucosamine (N-acetyl)-6-sulfatase (Sanfilippo disease IIID)	1942.68	4080.36	-2.11
GSTM1	glutathione S-transferase M1, transcript variant 1	469.957	731.316	-1.55
H2AFY2	H2A histone family, member Y2	1015.77	1784.23	-1.76
HIATL1	hippocampus abundant transcript-like 1	494.29	828.899	-1.68
HSPB8	heat shock 22kDa protein 8	251.934	437.1	-1.73
IER3	immediate early response 3	1068.41	1807.88	-1.70
IFI27	interferon, alpha-inducible protein 27	139.899	241.115	-1.73
IGFBP5	insulin-like growth factor binding protein 5	3111.51	6420.87	-2.06
IL27RA	interleukin 27 receptor, alpha	311.312	594.131	-1.91
IRF9	interferon regulatory factor 9	373.795	607.365	-1.64
IRX3	iroquois homeobox 3	2507.45	4363.5	-1.74
ITM2C	integral membrane protein 2C, transcript variant 2	274.593	740.899	-2.70
ITM2C	integral membrane protein 2C, transcript variant 2	253.08	641.542	-2.54
KCNG1	potassium voltage-gated channel, subfamily G, member 1	200.72	321.32	-1.60
KIAA0494	KIAA0494	428.249	706.585	-1.65
KIAA0746	KIAA0746 protein	201.683	372.978	-1.85
KIF5C	kinesin family member 5C	251.34	407.192	-1.62
KLK5	kallikrein-related peptidase 5, transcript variant 1	345.268	598.111	-1.74
KLK5	kallikrein-related peptidase 5, transcript variant 2	244.381	416.125	-1.72
KPNA6	karyopherin alpha 6 (importin alpha 7)	817.208	1296.98	-1.59
KRT1	keratin 1 (epidermolytic hyperkeratosis)	142.826	229.238	-1.60
KRT17	keratin 17	408.01	2027.84	-4.98
KRT5	keratin 5	170.802	346.958	-2.03
KRT86	keratin 86	788.708	1194.55	-1.52
KRTDAP	keratinocyte differentiation-associated protein	173.169	570.653	-3.29
KTELC1	KTEL (Lys-Tyr-Glu-Leu) containing 1	435.009	656.485	-1.51
LGALS7	lectin, galactoside-binding, soluble, 7	262.65	868.483	-3.31
LIPA	lipase A, lysosomal acid, cholesterol esterase (Wolman disease)	529.422	794.756	-1.50
LITAF	lipopolysaccharide-induced TNF factor	2854.51	4318.58	-1.51
LOC284757	hypothetical protein LOC284757	173.896	274.511	-1.57
LOC388135	similar to RIKEN cDNA 6030419C18 gene	164.435	273.817	-1.67
LOC441376	AARD protein	179.71	356.668	-1.98
LOC653499	similar to Galectin-7 (Gal-7) (HKL-14) (PI7) (p53-induced protein 1)	316.556	1105.5	-3.49
LUZP1	leucine zipper protein 1	380.875	585.732	-1.53
MAD2L2	MAD2 mitotic arrest deficient-like 2 (yeast)	1050.98	1756.32	-1.67
MCM7	minichromosome maintenance complex component 7, transcript variant 2	2392.29	5545.84	-2.32
MCM7	minichromosome maintenance complex component 7, transcript variant 1	203.493	372.226	-1.84
MED24	mediator complex subunit 24, transcript variant 1	262.13	482.104	-1.84
MED24	mediator complex subunit 24, transcript variant 1	244.599	427.394	-1.75
MGC4677	hypothetical protein MGC4677	2294.47	4650.63	-2.03
MGP	matrix Gla protein	5998.65	15910.8	-2.66
MRPL10	mitochondrial ribosomal protein L10, nuclear gene encoding mitochondrial protein	288.805	433.247	-1.50
MT1A	metallothionein 1A	1396.11	3124.78	-2.24
MT1F	metallothionein 1F	328.769	567.818	-1.73
MT1X	metallothionein 1X	731.059	1366.39	-1.88
MT2A	metallothionein 2A	1702.66	4183.77	-2.46
MYADM	myeloid-associated differentiation marker, transcript variant 4	894.285	1826.28	-2.04
MYB	v-myb myeloblastosis viral oncogene homolog (avian)	1723.73	3322.09	-1.93
NAV2	neuron navigator 2, transcript variant 2	205.801	362.705	-1.77
NBL1	neuroblastoma, suppression of tumorigenicity 1, transcript variant 1	263.86	451.307	-1.71
NBL1	neuroblastoma, suppression of tumorigenicity 1, transcript variant 2	184.302	299.75	-1.63
NDEL1	nudE nuclear distribution gene E homolog (A. nidulans)-like 1, transcript variant 2	713.786	1178.18	-1.65
NELF	nasal embryonic LHRH factor	492.22	751.403	-1.53
NFIA	nuclear factor I/A	171.351	365.706	-2.14
NPM3	nucleophosmin/nucleoplasmin, 3	846.812	1703.22	-2.01
NRAS	neuroblastoma RAS viral (v-ras) oncogene homolog	1168.64	1782.92	-1.53
NUPR1	nuclear protein 1, transcript variant 1	167.648	548.394	-3.27
NXN	nucleoredoxin	207.32	352.261	-1.70
ODC1	ornithine decarboxylase 1	847.385	1281.08	-1.51
P8	p8 protein (candidate of metastasis 1)	146.868	412.765	-2.80
PADI3	peptidyl arginine deiminase, type III	124.101	232.783	-1.87
PANX2	pannexin 2	218.548	363.749	-1.67
PARP8	poly (ADP-ribose) polymerase family, member 8	612.39	918.182	-1.50
PDE9A	phosphodiesterase 9A, transcript variant 2	287.862	466.667	-1.62
PDLIM7	PDZ and LIM domain 7 (enigma), transcript variant 4	1497.33	3132.26	-2.09
PDLIM7	PDZ and LIM domain 7 (enigma), transcript variant 1	332.905	499.51	-1.50
PFKFB3	6-phosphofructo-2-kinase/fructose-2,6-biphosphatase 3	1088.65	2148.45	-1.98
PHGDH	phosphoglycerate dehydrogenase	5137.09	8992.95	-1.75
PHLDB1	pleckstrin homology-like domain, family B, member 1	219.159	397.493	-1.81
PIK3R2	phosphoinositide-3-kinase, regulatory subunit 2 (beta)	4718.43	7175.08	-1.52
PLEKHA4	pleckstrin homology domain containing, family A (phosphoinositide binding specific) member 4	195.932	314.795	-1.60
PLEKHO1	pleckstrin homology domain containing, family O member 1	202.145	435.702	-2.16
PLSCR3	phospholipid scramblase 3	1999.36	3839.73	-1.92
PMEPA1	prostate transmembrane protein, androgen induced 1, transcript variant 2	1629.69	3071.04	-1.90
PMEPA1	prostate transmembrane protein, androgen induced 1, transcript variant 2	2581.74	4456.69	-1.73
PQLC1	PQ loop repeat containing 1	1329.18	2082.81	-1.56
PTMS	parathymosin	974.231	1622.76	-1.67
PYGL	phosphorylase, glycogen; liver (Hers disease, glycogen storage disease type VI)	415.95	668.36	-1.61
RAB7B	RAB7B, member RAS oncogene family	145.328	230.638	-1.59
RAI14	retinoic acid induced 14	191.675	454.326	-2.37
RBBP8	retinoblastoma binding protein 8, transcript variant 2	989.622	1690.12	-1.71
RBPMS2	RNA binding protein with multiple splicing 2	235.906	370.954	-1.57
RIMS4	regulating synaptic membrane exocytosis 4	185.605	314.529	-1.70
RTKN	rhotekin, transcript variant 2	453.248	816.509	-1.80
S100A8	S100 calcium binding protein A8	242.367	1892.01	-7.82
S100A9	S100 calcium binding protein A9 (calgranulin B)	308.135	1345.3	-4.37
SALL2	sal-like 2 (Drosophila)	365.478	558.005	-1.53
SBK1	SH3-binding domain kinase 1	901.454	2093.23	-2.32
SCARB1	scavenger receptor class B, member 1	449.647	780.08	-1.74
SEPT3	septin 3, transcript variant B	193.842	327.885	-1.70
SH3KBP1	SH3-domain kinase binding protein 1, transcript variant 1	824.251	1393.07	-1.69
SH3KBP1	SH3-domain kinase binding protein 1, transcript variant 1	1067.93	1705.48	-1.60
SHB	Src homology 2 domain containing adaptor protein B	283.931	432.546	-1.53
SLC30A3	solute carrier family 30 (zinc transporter), member 3	204.207	369.874	-1.82
SLC31A2	solute carrier family 31 (copper transporters), member 2	484.29	899.375	-1.85
SLC7A5	solute carrier family 7 (cationic amino acid transporter, y+ system), member 5	2350.51	5953.5	-2.55
SLC7A8	solute carrier family 7 (cationic amino acid transporter, y+ system), member 8, transcript variant 2	269.92	429.246	-1.59
SMARCD3	SWI/SNF related, subfamily d, member 3, transcript variant 2	279.918	452.921	-1.62
SNX3	sorting nexin 3	3392.21	5803.58	-1.71
SOX9	SRY (sex determining region Y)-box 9 (campomelic dysplasia, autosomal sex-reversal)	216.239	324.917	-1.50
SPG21	spastic paraplegia 21 (autosomal recessive, Mast syndrome)	522.029	1344.56	-2.58
SPG21	spastic paraplegia 21 (autosomal recessive, Mast syndrome)	169.549	291.565	-1.72
STOM	stomatin, transcript variant 1	355.562	543.985	-1.53
STX16	syntaxin 16, transcript variant 1	2043.32	3167.03	-1.55
STX6	syntaxin 6	1012.2	1534.07	-1.52
SYT17	synaptotagmin XVII	193.217	356.863	-1.84
TAGLN	transgelin, transcript variant 2	256.635	796.668	-3.10
TAGLN	transgelin, transcript variant 2	140.414	214.157	-1.52
TBC1D14	TBC1 domain family, member 14	426.484	798.187	-1.87
TM4SF1	transmembrane 4 L six family member 1	248.794	592.744	-2.38
TOMM34	translocase of outer mitochondrial membrane 34, nuclear gene encoding mitochondrial protein	889.622	1422.69	-1.60
TP73L	tumor protein p73-like	180.405	381.61	-2.10
TSPAN5	tetraspanin 5	191.061	289.52	-1.52
TSPO	translocator protein (18kDa), transcript variant PBR	1519.95	2770.32	-1.82
TSPO	translocator protein (18kDa), transcript variant PBR	326.271	528.963	-1.62
TUBA4A	tubulin, alpha 4a	258.882	458.602	-1.77
TUBB6	tubulin, beta 6	374.698	574.328	-1.54
UBE2Q2	ubiquitin-conjugating enzyme E2Q	436.012	768.524	-1.76
UBL3	ubiquitin-like 3	1299.05	2172.48	-1.67
UGT1A6	UDP glucuronosyltransferase 1 family, polypeptide A6, transcript variant 2	635.047	1230.85	-1.95
UGT1A6	UDP glucuronosyltransferase 1 family, polypeptide A6, transcript variant 1	572.665	1070.26	-1.87
UNC84B	unc-84 homolog B (C. elegans)	481.461	1097.38	-2.28
VANGL2	vang-like 2 (van gogh, Drosophila)	267.48	435.834	-1.63
WISP2	WNT1 inducible signaling pathway protein 2	319.406	857.402	-2.68
YIF1B	Yip1 interacting factor homolog B (S. cerevisiae), transcript variant 4	222.081	556.548	-2.50
YIF1B	Yip1 interacting factor homolog B (S. cerevisiae), transcript variant 2	160.637	328.143	-2.04
ZAK	sterile alpha motif and leucine zipper containing kinase AZK, transcript variant 2	837.218	1453.94	-1.74
ZBTB46	zinc finger and BTB domain containing 46	226.767	340.983	-1.50
ZFP36L1	zinc finger protein 36, C3H type-like 1	656.109	1324.51	-2.01
