# Supplementary material for: Downregulation of Steroid Receptor Coactivator-2 Modulates Estrogen-Responsive Genes and Stimulates Proliferation of MCF-7 Breast Cancer Cells
Source: PLoS One. 2013 Jul 30;8(7):e70096. doi: 10.1371/journal.pone.0070096 (PMC3728357; doi:10.1371/journal.pone.0070096)
Supplement: Table S3 — Upregulated differentially expressed genes induced by SRC-2 shRNA. FC ≥1.5, q-value = 0. (XLSX) [file pone.0070096.s004.xlsx]

## Sheet: Sheet1
Table S3. Upregulated differentially expressed genes induced by SRC-2 shRNA. FC ≥ 1.5, q-value = 0
		Signal intensity		FC
Gene	Definition	sh-SRC-2	Control	SRC-2 shRNA/Ctr shRNA
ABCA1	ATP-binding cassette, sub-family A (ABC1), member 1	307.083	199.417	1.55
ABCC2	ATP-binding cassette, sub-family C (CFTR/MRP), member 2	251.266	149.85	1.67
ABLIM1	actin binding LIM protein 1, transcript variant 4	984.262	585.608	1.68
ABLIM1	actin binding LIM protein 1, transcript variant 2	406.103	267.889	1.51
ADM	adrenomedullin	336.31	176.414	1.90
AKR1C2	aldo-keto reductase family 1, member C2, transcript variant 1	10518.6	6693.13	1.57
AKR1C3	aldo-keto reductase family 1, member C3	5887.71	2339.72	2.51
AMTN	amelotin	190.395	119.634	1.59
ANXA8	annexin A8	353.558	225.069	1.57
ANXA8L2	annexin A8-like 2	558.903	371.497	1.50
ARHGEF4	Rho guanine nucleotide exchange factor 4, transcript variant 1	213.923	142.606	1.50
ARMCX1	armadillo repeat containing, X-linked 1	481.391	295.15	1.62
ARMCX2	armadillo repeat containing, X-linked 2	1705.35	1031.77	1.65
ASB9	ankyrin repeat and SOCS box-containing 9, transcript variant 2	1067.47	546.773	1.96
ASB9	ankyrin repeat and SOCS box-containing 9, transcript variant 2	652.087	337.552	1.94
ASCL1	achaete-scute complex homolog 1 (Drosophila)	4798.83	1521.54	3.16
ASCL2	achaete-scute complex homolog 2 (Drosophila)	896.951	591.379	1.52
ATAD4	ATPase family, AAA domain containing 4	1798.27	1075.26	1.67
ATP2A3	ATPase, Ca++ transporting, ubiquitous, transcript variant 2	328.481	173.374	1.90
ATP2A3	ATPase, Ca++ transporting, ubiquitous, transcript variant 2	255.18	160.546	1.59
ATP6V0A4	ATPase, H+ transporting, lysosomal V0 subunit a4, transcript variant 1	334.538	211.58	1.58
ATP6V1B1	ATPase, H+ transporting, lysosomal 56/58kDa, V1 subunit B1	463.262	244.787	1.89
ATXN1	ataxin 1	604.079	336.526	1.80
BAG3	BCL2-associated athanogene 3	3355.46	2168.65	1.54
BCAS1	breast carcinoma amplified sequence 1	473.851	229.127	2.07
BCAS3	breast carcinoma amplified sequence 3	1318.62	759.686	1.74
BCMO1	beta-carotene 15,15'-monooxygenase 1	253.45	151.714	1.67
C10orf116	chromosome 10 open reading frame 116	2569.54	1043.98	2.46
C15orf48	chromosome 15 open reading frame 48, transcript variant 2	253.694	164.003	1.55
C19orf33	chromosome 19 open reading frame 33	1930.79	961.188	2.01
C20orf177	chromosome 20 open reading frame 177	1933.38	962.722	2.01
C3orf58	chromosome 3 open reading frame 58	355.081	228.536	1.55
C9orf152	chromosome 9 open reading frame 152	776.416	445.592	1.74
CA2	carbonic anhydrase II	1308.61	707.232	1.85
CA5B	carbonic anhydrase VB, mitochondrial, nuclear gene encoding mitochondrial protein	386.346	221.005	1.74
CALCR	calcitonin receptor	788.122	420.665	1.87
CAPN9	calpain 9, transcript variant 2	551.282	187.504	2.94
CAPN9	calpain 9, transcript variant 2	323.701	151.698	2.14
CAPS	calcyphosine, transcript variant 2	822.742	457.047	1.80
CAPS	calcyphosine, transcript variant 1	597.622	357.639	1.67
CAST	calpastatin, transcript variant 11	820.792	462.641	1.77
CCBP2	chemokine binding protein 2	641.716	405.244	1.58
CCPG1	cell cycle progression 1, transcript variant 2	822.47	544.222	1.52
CD58	CD58 molecule	1628.71	1051.1	1.54
CDH18	cadherin 18, type 2	351.884	206.743	1.70
CDH26	cadherin-like 26, transcript variant b	477.024	290.451	1.63
CDK6	cyclin-dependent kinase 6	446.893	272.111	1.64
CEACAM6	carcinoembryonic antigen-related cell adhesion molecule 6	413.103	158.437	2.61
CLDN23	claudin 23	558.63	293.191	1.90
CLIC3	chloride intracellular channel 3	7211.29	4279.22	1.69
CMBL	carboxymethylenebutenolidase homolog (Pseudomonas)	4299.2	2469.87	1.74
COL17A1	collagen, type XVII, alpha 1	296.383	167.845	1.77
COL3A1	collagen, type III, alpha 1 (Ehlers-Danlos syndrome type IV, autosomal dominant)	252.159	142.453	1.77
CRAT	carnitine acetyltransferase, transcript variant 1	267.543	154.805	1.72
CREB3L2	cAMP responsive element binding protein 3-like 2	1039.6	683.562	1.52
CSRP2	cysteine and glycine-rich protein 2	403.806	188.969	2.14
CTSL2	cathepsin L2	859.453	450.757	1.90
CUEDC1	CUE domain containing 1	2180.26	1329.78	1.64
CXCR4	chemokine (C-X-C motif) receptor 4, transcript variant 2	410.854	187.224	2.19
CXCR4	chemokine (C-X-C motif) receptor 4, transcript variant 1	205.495	136.198	1.51
ENTPD8	ectonucleoside triphosphate diphosphohydrolase 8, transcript variant 1	403.262	205.211	1.97
ERP27	endoplasmic reticulum protein 27 kDa	335.283	214.822	1.56
FAM134B	family with sequence similarity 134, member B, transcript variant 1	676.223	408.785	1.65
FAM46A	family with sequence similarity 46, member A	1646.61	975.976	1.69
FAM46C	family with sequence similarity 46, member C	543.461	355.767	1.53
FAM50A	family with sequence similarity 50, member A	3053.78	2028.09	1.50
FER1L4	fer-1-like 4 (C. elegans) on chromosome 20.	343.079	185.681	1.84
FGF13	fibroblast growth factor 13, transcript variant 1A	398.481	204.348	1.95
FLJ30058	hypothetical protein	800.18	509.578	1.57
FLRT3	fibronectin leucine rich transmembrane protein 3, transcript variant 2	712.294	466.386	1.53
FOLR1	folate receptor 1 (adult), transcript variant 8	398.398	231.333	1.72
FOLR1	folate receptor 1 (adult), transcript variant 7	448.085	267.336	1.68
FXYD4	FXYD domain containing ion transport regulator 4	1646.46	349.189	4.73
GDPD3	glycerophosphodiester phosphodiesterase domain containing 3	348.713	211.83	1.65
GLA	galactosidase, alpha	2591.24	1674.71	1.55
GNE	glucosamine (UDP-N-acetyl)-2-epimerase/N-acetylmannosamine kinase	293.909	182.375	1.61
GPD1L	glycerol-3-phosphate dehydrogenase 1-like	2158.56	1377.47	1.57
GPR37	G protein-coupled receptor 37 (endothelin receptor type B-like)	443.457	229.47	1.93
GRB14	growth factor receptor-bound protein 14	730.308	466.206	1.56
HEY2	hairy/enhancer-of-split related with YRPW motif 2	666.936	358.677	1.87
HLA-DRA	major histocompatibility complex, class II, DR alpha	316.066	129.675	2.43
HLA-DRB1	major histocompatibility complex, class II, DR beta 1	586.421	172.034	3.41
HLA-DRB3	major histocompatibility complex, class II, DR beta 3	219.225	132.709	1.65
HLA-DRB5	major histocompatibility complex, class II, DR beta 5	624.594	224.401	2.79
HLA-DRB6	major histocompatibility complex, class II, DR beta 6 (pseudogene)	291.65	143.113	2.04
ID2	inhibitor of DNA binding 2, dominant negative helix-loop-helix protein	2663.15	1226.3	2.17
IFITM1	interferon induced transmembrane protein 1 (9-27)	1403.93	834.116	1.68
IFITM3	interferon induced transmembrane protein 3 (1-8U)	5997.88	3822.54	1.57
IGFBP2	insulin-like growth factor binding protein 2, 36kDa	2747.18	1600.47	1.71
INHBB	inhibin, beta B (activin AB beta polypeptide)	413.813	212.892	1.95
KIAA1600	KIAA1600	613.155	406.024	1.51
KIFAP3	kinesin-associated protein 3	424.238	264.748	1.60
KLF4	Kruppel-like factor 4 (gut)	1619.53	800.625	2.04
KLK11	kallikrein-related peptidase 11, transcript variant 2	9964.08	5126.28	1.94
KLK12	kallikrein-related peptidase 12, transcript variant 1	1542.66	803.61	1.91
KLK12	kallikrein-related peptidase 12, transcript variant 1	443.127	273.851	1.62
KLK6	kallikrein-related peptidase 6, transcript variant B	5036.2	2395.9	2.10
KLK8	kallikrein-related peptidase 8, transcript variant 1	660.275	303.072	2.18
KRT13	keratin 13, transcript variant 2	2797.91	934.814	2.99
KRT6A	keratin 6A	4620.42	1184.99	3.92
KRT6C	keratin 6C	1163.72	429.698	2.71
KRT9	keratin 9 (epidermolytic palmoplantar keratoderma)	534.731	224.622	2.37
LACTB	lactamase, beta, nuclear gene encoding mitochondrial protein, transcript variant 1	769.804	460.045	1.68
LAMB3	laminin, beta 3, transcript variant 1	488.938	285.512	1.71
LARGE	like-glycosyltransferase, transcript variant 1	1024.7	664.71	1.54
LASS2	LAG1 homolog, ceramide synthase 2, transcript variant 1	2388.46	1585.14	1.51
LGALS3	lectin, galactoside-binding, soluble, 3	1224.88	797.845	1.53
LOC130576	hypothetical protein LOC130576	1361.09	733.189	1.86
LOC400451	hypothetical gene supported by AK075564	1088.11	710.797	1.53
LRP11	low density lipoprotein receptor-related protein 11	653.18	432.474	1.50
LYN	v-yes-1 Yamaguchi sarcoma viral related oncogene homolog	1280.51	416.439	3.08
LYPD3	LY6/PLAUR domain containing 3	1352.17	791.238	1.71
MAFB	v-maf musculoaponeurotic fibrosarcoma oncogene homolog B (avian)	2036.06	1331.99	1.54
MAL2	mal, T-cell differentiation protein 2	4141.15	2577.08	1.62
MALL	mal, T-cell differentiation protein-like	2741.1	1129.53	2.43
MAP2	microtubule-associated protein 2, transcript variant 2	423.353	220.829	1.92
MAP2	microtubule-associated protein 2, transcript variant 1	395.226	237.803	1.66
MAPRE2	microtubule-associated protein, RP/EB family, member 2	463.333	278.263	1.66
MATN3	matrilin 3	281.144	168.439	1.67
MB	myoglobin, transcript variant 1	882.123	439.137	2.01
MB	myoglobin, transcript variant 1	445.613	257.988	1.73
MGC59937	Similar to RIKEN cDNA 2310002J15 gene	782.589	509.107	1.54
MID2	midline 2, transcript variant 2	380.53	249.408	1.53
MPP6	membrane protein, palmitoylated 6 (MAGUK p55 subfamily member 6)	470.637	271.664	1.74
MUC20	mucin 20, cell surface associated (MUC20), transcript variant S	227.502	145.551	1.56
MUCL1	mucin-like 1	790.582	467.134	1.69
NR2F2	nuclear receptor subfamily 2, group F, member 2	3553.2	1774.84	2.00
NT5C2	5'-nucleotidase, cytosolic II	2306.52	1276.47	1.81
NTSR1	neurotensin receptor 1 (high affinity)	338.743	190.835	1.78
NUCB2	nucleobindin 2	624.652	413.373	1.50
OLFML3	olfactomedin-like 3	248.863	155.603	1.60
OPN3	opsin 3	535.823	318.902	1.68
OXTR	oxytocin receptor	962.168	350.054	2.75
PAPSS2	3'-phosphoadenosine 5'-phosphosulfate synthase 2, transcript variant 1	2160.7	869.51	2.49
PHACTR3	phosphatase and actin regulator 3, transcript variant 3	236.853	139.327	1.70
PIGA	phosphatidylinositol glycan anchor biosynthesis, class A, transcript variant 3	831.611	539.248	1.54
PKIA	protein kinase (cAMP-dependent, catalytic) inhibitor alpha, transcript variant 7	2323.28	1077.6	2.16
PKIA	protein kinase (cAMP-dependent, catalytic) inhibitor alpha, transcript variant 6	1105.92	547.491	2.01
PKP1	plakophilin 1 (ectodermal dysplasia/skin fragility syndrome), transcript variant 1a	972.964	579.33	1.68
PLA2G10	phospholipase A2, group X	851.315	317.523	2.68
PLLP	plasma membrane proteolipid (plasmolipin)	502.058	279.603	1.79
PODXL	podocalyxin-like, transcript variant 1	3308.47	1238.07	2.67
PODXL	podocalyxin-like, transcript variant 1	486.157	256.243	1.90
PPARG	peroxisome proliferator-activated receptor gamma, transcript variant 2	1160.62	501.194	2.31
PPARG	peroxisome proliferator-activated receptor gamma, transcript variant 1	266.251	162.062	1.64
PPP1R3D	protein phosphatase 1, regulatory (inhibitor) subunit 3D	615.995	409.216	1.51
PPP2R5A	protein phosphatase 2, regulatory subunit B', alpha isoform	751.275	482.004	1.56
PRODH	proline dehydrogenase (oxidase) 1, nuclear gene encoding mitochondrial protein	238.873	156.138	1.53
PTHLH	parathyroid hormone-like hormone, transcript variant 1	363.251	159.046	2.28
PTHLH	parathyroid hormone-like hormone, transcript variant 3	235.032	140.2	1.68
PUNC	putative neuronal cell adhesion molecule	285.811	174.094	1.64
RET	ret proto-oncogene, transcript variant 2	1045.43	523.95	1.99
RET	ret proto-oncogene, transcript variant 4	986.049	537.626	1.83
RGS22	regulator of G-protein signalling 22	189.879	124.634	1.52
RIN2	Ras and Rab interactor 2	315.931	203.041	1.56
RNASET2	ribonuclease T2	4773.84	2807.25	1.70
RND3	Rho family GTPase 3	741.198	419.438	1.77
RPRM	reprimo, TP53 dependent G2 arrest mediator candidate	2086.01	639.722	3.26
S100P	S100 calcium binding protein P	3979.57	1275.19	3.12
SCIN	scinderin	280.992	153.187	1.84
SCNN1A	sodium channel, nonvoltage-gated 1 alpha	596.135	394.398	1.51
SDCBP	syndecan binding protein (syntenin), transcript variant 2	1236.49	595.622	2.08
SEMA3C	sema domain, immunoglobulin domain (Ig) (semaphorin) 3C	738.903	454.823	1.62
SERPINA5	serpin peptidase inhibitor, clade A, member 5	364.33	224.301	1.62
SH3RF2	SH3 domain containing ring finger 2	290.469	167.043	1.74
SLC12A2	solute carrier family 12, member 2	359.092	239.946	1.50
SLC24A3	solute carrier family 24, member 3	488.117	309.105	1.58
SLC2A10	solute carrier family 2 (facilitated glucose transporter), member 10	1535.43	640.25	2.40
SLC6A14	solute carrier family 6 (amino acid transporter), member 14	474.745	302.131	1.57
SLC9A2	solute carrier family 9 (sodium/hydrogen exchanger), member 2	491.153	259.051	1.90
SOX11	SRY (sex determining region Y)-box 11	466.468	305.684	1.52
SOX2	SRY (sex determining region Y)-box 2	1506.5	506.68	2.97
SPRR3	small proline-rich protein 3, transcript variant 1	820.493	163.519	5.00
SPTLC3	serine palmitoyltransferase, long chain base subunit 3	237.623	140.343	1.69
STARD10	StAR-related lipid transfer (START) domain containing 10	4959.72	3153.25	1.57
STXBP5	syntaxin binding protein 5 (tomosyn)	471.636	308.328	1.53
SULF1	sulfatase 1	1353.76	724.214	1.87
SUSD2	sushi domain containing 2	848.396	545.455	1.55
SYTL4	synaptotagmin-like 4 (granuphilin-a)	509.299	284.95	1.79
TBX2	T-box 2	1745.78	1159.18	1.51
TFF3	trefoil factor 3 (intestinal)	17129.1	10192.6	1.68
TFPI	tissue factor pathway inhibitor, transcript variant 1	536.505	355.47	1.51
TNFRSF19	tumor necrosis factor receptor superfamily, member 19, transcript variant 2	233.436	138.35	1.69
TPK1	thiamin pyrophosphokinase 1, transcript variant 2	410.667	219.421	1.87
UPK2	uroplakin 2	531.174	272.282	1.94
UPK3B	uroplakin 3B, transcript variant 2	478.564	190.666	2.52
UPK3B	uroplakin 3B, transcript variant 2	347.352	170.701	2.03
VGF	VGF nerve growth factor inducible	1484.65	867.648	1.71
ZNF342	zinc finger protein 342	571.573	336.785	1.70
ZNF467	zinc finger protein 467	1113.39	734.143	1.52
