# Supplementary material for: Downregulation of Steroid Receptor Coactivator-2 Modulates Estrogen-Responsive Genes and Stimulates Proliferation of MCF-7 Breast Cancer Cells
Source: PLoS One. 2013 Jul 30;8(7):e70096. doi: 10.1371/journal.pone.0070096 (PMC3728357; doi:10.1371/journal.pone.0070096)
Supplement: Table S4 — Downregulated differentially expressed genes induced by cAMP. FC ≥1.5, q-value = 0. (XLSX) [file pone.0070096.s005.xlsx]

## Sheet: Sheet1
Table S4. Downregulated differentially expressed genes induced by cAMP. FC ≥ 1.5, q-value = 0
		Signal intensity		FC
Gene	Definition	cAMP	Ctr shRNA	cAMP/Ctr shRNA
ACTA2	actin, alpha 2, smooth muscle, aorta	532.924	1124.7	-2.11
ADCY1	adenylate cyclase 1 (brain)	398.001	616.008	-1.56
AKR1B10	aldo-keto reductase family 1, member B10 (aldose reductase)	256.907	507.057	-1.98
ANKRD1	ankyrin repeat domain 1 (cardiac muscle)	144.101	217.895	-1.51
ANXA2	annexin A2, transcript variant 2	1372.68	2086.66	-1.53
ARHGEF19	Rho guanine nucleotide exchange factor (GEF) 19	414.782	631.764	-1.53
ARL4A	ADP-ribosylation factor-like 4A, transcript variant 1	590.509	1114.7	-1.89
BCL11B	B-cell CLL/lymphoma 11B (zinc finger protein), transcript variant 1	312.502	569.979	-1.83
BNIPL	BCL2/adenovirus E1B 19kD interacting protein like	624.203	993.282	-1.59
C20orf100	chromosome 20 open reading frame 100	425.296	853.567	-2.02
C9orf19	chromosome 9 open reading frame 19	264.935	409.002	-1.54
CALML5	calmodulin-like 5	318.172	534.065	-1.68
CAMK2N1	calcium/calmodulin-dependent protein kinase II inhibitor 1	977.816	1475.91	-1.51
CAPS	calcyphosine, transcript variant 2	303.967	457.047	-1.51
CAV1	caveolin 1, caveolae protein, 22kDa	2946.45	5595.07	-1.91
CNTNAP2	contactin associated protein-like 2	270.171	505.935	-1.87
CTGF	connective tissue growth factor	279.075	627.729	-2.17
EGR1	early growth response 1	1125.26	1798.78	-1.62
ENC1	ectodermal-neural cortex (with BTB-like domain)	269.917	449.049	-1.66
EPHA4	EPH receptor A4	698.675	1155.14	-1.66
FBXO32	F-box protein 32, transcript variant 2	231.639	389.494	-1.69
FGD3	FYVE, RhoGEF and PH domain containing 3, transcript variant 2	238.185	359.363	-1.51
FOXC1	forkhead box C1	808.262	1310.9	-1.64
GPER	G protein-coupled estrogen receptor 1, transcript variant 3	1315.78	2052.73	-1.57
HES2	hairy and enhancer of split 2 (Drosophila)	162.629	243.692	-1.50
HOXC13	homeobox C13	529.773	875.053	-1.65
IGFBP3	insulin-like growth factor binding protein 3, transcript variant 2	320.954	591.176	-1.85
IGFBP3	insulin-like growth factor binding protein 3, transcript variant 1	222.554	368.883	-1.65
KCNK12	potassium channel, subfamily K, member 12	590.192	1502.27	-2.57
KLK12	kallikrein-related peptidase 12, transcript variant 1	506.659	803.61	-1.59
KLK5	kallikrein-related peptidase 5, transcript variant 1	291.897	598.111	-2.06
KLK5	kallikrein-related peptidase 5, transcript variant 2	226.456	416.125	-1.84
KLK6	kallikrein-related peptidase 6, transcript variant B	1489.48	2395.9	-1.61
KRT1	keratin 1 (epidermolytic hyperkeratosis)	118.158	229.238	-1.94
KRT23	keratin 23 (histone deacetylase inducible)	267.293	403.937	-1.51
KRT5	keratin 5 (epidermolysis bullosa simplex)	196.948	346.958	-1.76
KRTDAP	keratinocyte differentiation-associated protein	282.656	570.653	-2.02
LANCL2	LanC lantibiotic synthetase component C-like 2 (bacterial)	257.175	398.96	-1.55
LMO4	LIM domain only 4	1458.49	2182.59	-1.50
LOC284757	hypothetical protein LOC284757	144.36	274.511	-1.90
LYPD1	LY6/PLAUR domain containing 1, transcript variant 1	279.994	570.363	-2.03
LYPD1	LY6/PLAUR domain containing 1, transcript variant 2	266.254	462.381	-1.74
MAFB	v-maf musculoaponeurotic fibrosarcoma oncogene homolog B (avian)	750.695	1331.99	-1.77
MALL	mal, T-cell differentiation protein-like	698.047	1129.53	-1.62
MAOB	monoamine oxidase B, nuclear gene encoding mitochondrial protein	262.925	510.181	-1.95
MXD4	MAX dimerization protein 4	1506.25	2552.26	-1.71
NAT1	PREDICTED: N-acetyltransferase 1 (arylamine N-acetyltransferase)	209.702	314.771	-1.51
NDRG2	NDRG family member 2, transcript variant 6	235.284	361.382	-1.54
PALLD	palladin, cytoskeletal associated protein	1039.93	1661.88	-1.60
PARD6B	par-6 partitioning defective 6 homolog beta (C. elegans)	437.24	683.617	-1.58
PBX3	pre-B-cell leukemia homeobox 3	781.595	1262.11	-1.61
PDLIM1	PDZ and LIM domain 1 (elfin)	573.977	872.736	-1.52
PIK3R1	phosphoinositide-3-kinase, regulatory subunit 1 (alpha), transcript variant 1	891.489	1359.19	-1.53
PPL	periplakin	304.301	475.244	-1.57
PRICKLE1	prickle homolog 1 (Drosophila)	136.064	214.489	-1.58
RAB7B	RAB7B, member RAS oncogene family	145.377	230.638	-1.59
S100A8	S100 calcium binding protein A8	529.586	1892.01	-3.58
S100A9	S100 calcium binding protein A9 (calgranulin B)	644.414	1345.3	-2.11
SCD5	stearoyl-CoA desaturase 5, transcript variant 1	482.886	756.957	-1.57
SFN	stratifin	1308.86	2121.92	-1.63
SULF2	sulfatase 2, transcript variant 1	5527.73	8410.66	-1.52
TAGLN	transgelin, transcript variant 2	349.531	796.668	-2.28
TAX1BP3	Tax1 (human T-cell leukemia virus type I) binding protein 3	2096.42	3153.2	-1.51
TCHHL1	trichohyalin-like 1	125.176	189.358	-1.51
TMEM64	transmembrane protein 64	2092.1	3563.87	-1.71
TMPRSS2	transmembrane protease, serine 2	225.171	342.923	-1.52
TNS3	tensin 3	233.89	379.159	-1.62
UGT1A6	UDP glucuronosyltransferase 1 family, polypeptide A6, transcript variant 2	812.516	1230.85	-1.52
UGT1A6	UDP glucuronosyltransferase 1 family, polypeptide A6, transcript variant 1	708.302	1070.26	-1.51
