# Supplementary material for: Downregulation of Steroid Receptor Coactivator-2 Modulates Estrogen-Responsive Genes and Stimulates Proliferation of MCF-7 Breast Cancer Cells
Source: PLoS One. 2013 Jul 30;8(7):e70096. doi: 10.1371/journal.pone.0070096 (PMC3728357; doi:10.1371/journal.pone.0070096)
Supplement: Table S5 — Upregulated differentially expressed genes induced by cAMP. FC ≥1.5, q-value = 0. (XLSX) [file pone.0070096.s006.xlsx]

## Sheet: Sheet1
Table S5. Upregulated differentially expressed genes induced by cAMP. FC ≥ 1.5, q-value = 0
		Signal intensity		FC
Gene	Definition	cAMP	Ctr shRNA	cAMP/Ctr shRNA
ACACB	acetyl-Coenzyme A carboxylase beta	278.597	151.401	1.84
ADA	adenosine deaminase	723.307	411.389	1.76
ADM	adrenomedullin	270.088	176.414	1.54
AKR1C2	aldo-keto reductase family 1, member C2, transcript variant	10085.3	6693.13	1.51
ALDH3B1	aldehyde dehydrogenase 3 family, member B1, transcript variant 1	226.42	143.153	1.58
ASNS	asparagine synthetase, transcript variant 1	4445.67	1906.71	2.33
ASNS	asparagine synthetase, transcript variant 1	388.202	242.369	1.60
AVPI1	arginine vasopressin-induced 1	3032.89	1518.67	1.99
BASP1	brain abundant, membrane attached signal protein 1	8303.06	4363.31	1.90
BCAS1	breast carcinoma amplified sequence 1	548.442	229.127	2.39
C11orf75	chromosome 11 open reading frame 75	283.761	177.505	1.60
C16orf45	chromosome 16 open reading frame 45	305.135	175.864	1.73
C19orf10	chromosome 19 open reading frame 10	1168.71	773.785	1.51
C21orf63	chromosome 21 open reading frame 63	207.092	130.271	1.59
C9orf152	chromosome 9 open reading frame 152	903.634	445.592	2.03
C9orf91	chromosome 9 open reading frame 91	463.777	301.7	1.54
CASP9	caspase 9, apoptosis-related cysteine peptidase, transcript variant beta	516.005	274.535	1.88
CBS	cystathionine-beta-synthase	2974.61	1878.63	1.58
CD320	CD320 molecule	386.122	252.653	1.52
CD55	CD55 molecule, decay accelerating factor for complement (Cromer blood group)	576.982	361.186	1.59
CGA	glycoprotein hormones, alpha polypeptide	450.313	129.168	3.47
CHPF	chondroitin polymerizing factor	691.099	359.209	1.91
CKMT1A	creatine kinase, mitochondrial 1A, nuclear gene encoding mitochondrial protein	1071.04	684.249	1.56
CKMT1B	creatine kinase, mitochondrial 1B, nuclear gene encoding mitochondrial protein	579.524	352.969	1.64
CLDN7	claudin 7	1607.16	826.218	1.95
CMAH	cytidine monophosphate-N-acetylneuraminic acid hydroxylase on chromosome 6.	233.137	153.559	1.52
CPE	carboxypeptidase E	951.22	213.002	4.45
CRELD2	cysteine-rich with EGF-like domains 2	1667.58	981.595	1.70
CTH	cystathionase (cystathionine gamma-lyase), transcript variant 2	357.804	213.438	1.68
CTSL1	cathepsin L1, transcript variant 2	4307.8	2373.91	1.81
CTSL1	cathepsin L1, transcript variant 1	4159.29	2329.08	1.77
CXCR4	chemokine (C-X-C motif) receptor 4, transcript variant 2	285.057	187.224	1.51
CYP24A1	cytochrome P450, family 24, subfamily A, polypeptide 1	279.765	177.751	1.57
DCLK1	doublecortin-like kinase 1	1578.36	778.926	2.03
DDIT4	DNA-damage-inducible transcript 4	7535.86	4906.28	1.54
DIO2	deiodinase, iodothyronine, type II, transcript variant 3	385.535	190.207	2.04
DUSP16	dual specificity phosphatase 16	381.762	213.806	1.78
DUSP4	dual specificity phosphatase 4, transcript variant 1	422.05	273.259	1.55
ETS2	v-ets erythroblastosis virus E26 oncogene homolog 2 (avian)	704.907	286.74	2.47
FAM102B	family with sequence similarity 102, member B	2085.08	966.204	2.16
FAM46A	family with sequence similarity 46, member A	3923.48	975.976	4.00
FKBP11	FK506 binding protein 11, 19 kDa	668.951	409.811	1.63
FNDC3A	fibronectin type III domain containing 3A, transcript variant 1	313.715	198.347	1.57
FNDC3A	fibronectin type III domain containing 3A, transcript variant 1	324.119	206.586	1.57
G6PC3	glucose 6 phosphatase, catalytic, 3	630.664	420.539	1.50
GAB2	GRB2-associated binding protein 2, transcript variant 1	385.563	256.158	1.50
GAL	galanin prepropeptide	444.45	252.77	1.76
GARS	glycyl-tRNA synthetase	5153.28	3201.47	1.60
GDF15	growth differentiation factor 15	932.236	456.897	2.04
GEM	GTP binding protein overexpressed in skeletal muscle, transcript variant 2	324.623	190.343	1.70
GLRX	glutaredoxin (thioltransferase)	375.646	242.37	1.55
GNG4	guanine nucleotide binding protein (G protein), gamma 4, transcript variant 2	350.087	201.867	1.74
GPT2	glutamic pyruvate transaminase (alanine aminotransferase) 2	854.725	528.988	1.61
H19	H19, imprinted maternally expressed transcript on chromosome 11.	1152.25	501.223	2.30
HOPX	HOP homeobox, transcript variant 3	253.173	116.664	2.17
HYAL1	hyaluronoglucosaminidase 1 , transcript variant 2	278.229	145.334	1.91
HYAL3	hyaluronoglucosaminidase 3	362.234	214.574	1.69
IARS	isoleucyl-tRNA synthetase, transcript variant short	3067.57	1988.99	1.53
IER3	immediate early response 3	5082.21	1807.88	2.82
IFRD1	interferon-related developmental regulator 1, transcript variant 1	375.666	241.89	1.56
INHA	inhibin, alpha	279.976	126.16	2.21
IRS2	insulin receptor substrate 2	297.181	160.553	1.84
ISG20	interferon stimulated exonuclease gene 20kDa	2628.19	914.121	2.88
ITGB5	integrin, beta 5	1900.89	924.599	2.06
ITGB5	integrin, beta 5	3449.19	1765.03	1.95
ITPR1	inositol 1,4,5-triphosphate receptor, type 1, transcript variant 2	313.836	196.968	1.59
KIAA1199	KIAA1199	243.527	138.394	1.76
KIAA1324	KIAA1324	2104.56	1272.09	1.66
KRT81	keratin 81	2720.74	775.414	3.51
LOC130576	hypothetical protein LOC130576	1204.66	733.189	1.64
LSM10	LSM10, U7 small nuclear RNA associated	852.22	534.504	1.59
LXN	latexin	1658.6	658.151	2.52
MAP7	microtubule-associated protein 7	1084.74	695.387	1.56
MGAT4A	mannosyl (alpha-1,3-)-glycoprotein beta-1,4-N-acetylglucosaminyltransferase, isozyme A	445.778	254.078	1.75
MOCOS	molybdenum cofactor sulfurase	589.474	365.534	1.61
MOSC1	MOCO sulphurase C-terminal domain containing 1	473.66	314.191	1.51
MSMB	microseminoprotein, beta-, transcript variant PSP94	407.069	256.879	1.58
MSX1	msh homeobox 1	741.965	451.493	1.64
MTHFD2	methylenetetrahydrofolate dehydrogenase (NADP+ dependent) 2, transcript variant 1	2765.53	1641.04	1.67
MTHFD2	methylenetetrahydrofolate dehydrogenase (NADP+ dependent) 2, cyclohydrolase, transcript variant 2	4581.54	2891.79	1.58
MVD	mevalonate (diphospho) decarboxylase	638.317	417.566	1.52
NAT6	N-acetyltransferase 6	381.874	235.292	1.62
NAV2	neuron navigator 2, transcript variant 2	1216	362.705	3.35
NOMO1	NODAL modulator 1	943.578	570.078	1.65
NUCB2	nucleobindin 2	778.436	413.373	1.87
NUPR1	nuclear protein 1, transcript variant 1	923.135	548.394	1.68
P8	p8 protein (candidate of metastasis 1)	676.522	412.765	1.63
PCK2	phosphoenolpyruvate carboxykinase 2 (mitochondrial), transcript variant 1	2416.68	1188.31	2.04
PCK2	phosphoenolpyruvate carboxykinase 2 (mitochondrial), transcript variant 2	403.987	231.869	1.74
PCP4	Purkinje cell protein 4	5379.28	2704.1	1.98
PDIA5	protein disulfide isomerase family A, member 5	591.854	350.803	1.69
PIM3	PREDICTED: pim-3 oncogene	518.158	297.379	1.75
PISD	phosphatidylserine decarboxylase	693.944	398.752	1.74
PLOD3	procollagen-lysine, 2-oxoglutarate 5-dioxygenase 3	2227.89	1448.44	1.54
PMP22	peripheral myelin protein 22, transcript variant 2	693.808	344.746	2.01
PPM1E	protein phosphatase 1E (PP2C domain containing)	629.348	404.667	1.56
PRCP	prolylcarboxypeptidase (angiotensinase C), transcript variant 2	1272.18	836.655	1.52
PRDX4	peroxiredoxin 4	4216.65	2629.15	1.60
RASD1	RAS, dexamethasone-induced 1	552.552	174.063	3.17
RET	ret proto-oncogene, transcript variant 2	1076.69	523.95	2.04
RET	ret proto-oncogene, transcript variant 4	889.437	537.626	1.65
RHPN2	rhophilin, Rho GTPase binding protein 2	1477.23	916.868	1.61
RPS6KA2	ribosomal protein S6 kinase, 90kDa, polypeptide 2, transcript variant 2	477.483	234.646	2.04
RPS7	ribosomal protein S7	1191.89	777.555	1.54
S100P	S100 calcium binding protein P	5622.43	1275.19	4.41
SAT1	spermidine/spermine N1-acetyltransferase 1	1878.52	964.485	1.95
SEMA3B	sema domain, immunoglobulin domain (Ig), (semaphorin) 3B, transcript variant 2	380.51	154.636	2.45
SEMA3B	sema domain, immunoglobulin domain (Ig), (semaphorin) 3B, transcript variant 2	376.957	194.86	1.94
SERPINE2	serpin peptidase inhibitor, clade E (nexin, plasminogen activator inhibitor type 1), member 2	408.59	238.588	1.71
SFXN1	sideroflexin 1	850.31	480.594	1.78
SGK	serum/glucocorticoid regulated kinase	1468.28	650.718	2.24
SH3PXD2B	SH3 and PX domains 2B	357.673	192.688	1.85
SLC16A3	solute carrier family 16, member 3 (monocarboxylic acid transporter 4), transcript variant 2	588.688	380.861	1.54
SLC25A13	solute carrier family 25, member 13 (citrin)	703.859	437.351	1.61
SLC25A18	solute carrier family 25 (mitochondrial carrier), member 18	285.497	180.235	1.58
SLC3A2	solute carrier family 3, member 2 , transcript variant 6	2007.11	742.789	2.67
SLC3A2	solute carrier family 3, member 2, transcript variant 6	4136.81	1796.98	2.30
SLC3A2	solute carrier family 3, member 2, transcript variant 1	656.127	327.129	2.00
SLC7A2	solute carrier family 7 (cationic amino acid transporter, y+ system), member 2, transcript variant 2	3317.73	2008.85	1.64
SLC7A5	solute carrier family 7 (cationic amino acid transporter, y+ system), member 5	14774.3	5953.5	2.47
SMOX	spermine oxidase, transcript variant 4	504.98	210.246	2.39
SMOX	spermine oxidase, transcript variant 2	376.622	172.264	2.19
SNAP25	synaptosomal-associated protein, 25kDa, transcript variant 2	626.021	145.962	4.31
SNF1LK	SNF1-like kinase	614.057	202.832	3.02
SPDEF	SAM pointed domain containing ets transcription factor	1593.3	748.243	2.12
STC2	stanniocalcin 2	936.671	551.863	1.71
SVIL	supervillin, transcript variant 1	1809.05	1133.44	1.60
TESC	tescalcin	421.285	190.744	2.21
TFF1	trefoil factor 1	34476.1	15647.1	2.20
TFF3	trefoil factor 3 (intestinal)	17494.2	10192.6	1.72
TFPI	tissue factor pathway inhibitor (lipoprotein-associated coagulation inhibitor), transcript variant 1	606.103	355.47	1.70
TFPI	tissue factor pathway inhibitor (lipoprotein-associated coagulation inhibitor), transcript variant 1	481.997	289.477	1.66
TM4SF1	transmembrane 4 L six family member 1	944.542	592.744	1.60
TMEM147	transmembrane protein 147	5022.45	3179.69	1.58
TMEM4	transmembrane protein 4	2763.81	1556.56	1.77
TMPRSS3	transmembrane protease, serine 3, transcript variant D	463.347	277.621	1.67
TSKU	tsukushin	2436.1	1456.99	1.67
UNC93B1	unc-93 homolog B1 (C. elegans)	667.52	444.669	1.50
WARS	tryptophanyl-tRNA synthetase, transcript variant 1	2136.45	1341.98	1.59
WARS	tryptophanyl-tRNA synthetase, transcript variant 2	1422.22	909.049	1.56
WASPIP	Wiskott-Aldrich syndrome protein interacting protein	375.228	158.062	2.38
WIPF1	WAS/WASL interacting protein family, member 1, transcript variant 2	275.687	139.576	1.97
WISP2	WNT1 inducible signaling pathway protein 2	2284.88	857.402	2.67
