# Supplementary material for: Downregulation of Steroid Receptor Coactivator-2 Modulates Estrogen-Responsive Genes and Stimulates Proliferation of MCF-7 Breast Cancer Cells
Source: PLoS One. 2013 Jul 30;8(7):e70096. doi: 10.1371/journal.pone.0070096 (PMC3728357; doi:10.1371/journal.pone.0070096)
Supplement: Table S6 — Overlapping downregulated differentially expressed genes induced by SRC-2 shRNA and cAMP. FC ≥1.3, q-value = 0. (XLSX) [file pone.0070096.s007.xlsx]

## Sheet: Sheet1
Table S6. Overlapping downregulated differentially expressed genes induced by SRC-2 shRNA and cAMP. FC ≥ 1.3, q-value = 0
		Signal intensity			FC
Gene	Definition	SRC-2 shRNA	cAMP	Ctr shRNA	SRC-2 shRNA/Ctr shRNA	cAMP/Ctr shRNA
ACTA2	actin, alpha 2, smooth muscle, aorta	794.656	532.924	1124.7	-1.41	-2.11
ACTG2	actin, gamma 2, smooth muscle, enteric	486.378	534.556	741.251	-1.53	-1.39
AKR1B10	aldo-keto reductase family 1, member B10 (aldose reductase)	255.247	256.907	507.057	-1.98	-1.98
APCDD1	adenomatosis polyposis coli down-regulated 1	234.979	238.772	323.968	-1.38	-1.36
ARHGEF19	Rho guanine nucleotide exchange factor (GEF) 19	420.467	414.782	631.764	-1.50	-1.53
BCL11B	B-cell CLL/lymphoma 11B (zinc finger protein), transcript variant 1	232.153	312.502	569.979	-2.46	-1.83
C10orf38	chromosome 10 open reading frame 38	508.495	590.881	824.382	-1.62	-1.40
C20orf100	chromosome 20 open reading frame 100	569.598	425.296	853.567	-1.50	-2.02
C3orf54	chromosome 3 open reading frame 54	151.479	175.335	244.245	-1.61	-1.39
C6orf85	chromosome 6 open reading frame 85	314.408	303.304	436.106	-1.39	-1.45
CA12	carbonic anhydrase XII, transcript variant 1	2403.2	3037.34	4327.6	-1.80	-1.43
CACNB3	calcium channel, voltage-dependent, beta 3 subunit	1383.28	1343.46	1905.25	-1.38	-1.42
CAV1	caveolin 1, caveolae protein, 22kDa	3534.04	2946.45	5595.07	-1.59	-1.91
CHD5	chromodomain helicase DNA binding protein 5	210.368	248.466	326.49	-1.55	-1.32
COL4A6	collagen, type IV, alpha 6, transcript variant A	338.696	380.272	495.724	-1.47	-1.30
CRISPLD2	cysteine-rich secretory protein LCCL domain containing 2	222.994	246.788	335.84	-1.51	-1.36
CTDSPL	CTD (carboxy-terminal domain, RNA polymerase II, polypeptide A) small phosphatase-like, transcript variant 2	469.759	461.316	664.417	-1.42	-1.44
CTSH	cathepsin H, transcript variant 1	1151.86	1669.24	2192.72	-1.90	-1.32
EGR1	early growth response 1	1159.24	1125.26	1798.78	-1.55	-1.62
EPHA4	EPH receptor A4	810.898	698.675	1155.14	-1.43	-1.66
FBN2	fibrillin 2 (congenital contractural arachnodactyly)	187.513	198.208	263.766	-1.41	-1.33
FLJ13236	hypothetical protein FLJ13236	496.824	687.974	907.24	-1.83	-1.32
FZD2	frizzled homolog 2 (Drosophila)	425.894	403.901	563.348	-1.32	-1.39
GJA1	gap junction protein, alpha 1, 43kDa	123.306	142.281	201.285	-1.63	-1.41
HOMER3	homer homolog 3 (Drosophila)	352.532	360.664	475.507	-1.35	-1.32
HOXC13	homeobox C13	619.457	529.773	875.053	-1.41	-1.65
IFI27	interferon, alpha-inducible protein 27	139.899	178.068	241.115	-1.73	-1.36
IRF9	interferon regulatory factor 9	373.795	427.36	607.365	-1.64	-1.42
KCNH3	potassium voltage-gated channel, subfamily H (eag-related), member 3	166.318	169.97	223.174	-1.34	-1.31
KLK5	kallikrein-related peptidase 5, transcript variant 1	345.268	291.897	598.111	-1.74	-2.06
KLK5	kallikrein-related peptidase 5, transcript variant 2	244.381	226.456	416.125	-1.72	-1.84
KRT1	keratin 1 (epidermolytic hyperkeratosis)	142.826	118.158	229.238	-1.60	-1.94
KRT16	keratin 16 (focal non-epidermolytic palmoplantar keratoderma)	312.991	334.3	433.824	-1.39	-1.30
KRT23	keratin 23 (histone deacetylase inducible)	280.996	267.293	403.937	-1.44	-1.51
KRT5	keratin 5 (epidermolysis bullosa simplex, Dowling-Meara/Kobner/Weber-Cockayne types)	170.802	196.948	346.958	-2.03	-1.76
KRTDAP	keratinocyte differentiation-associated protein	173.169	282.656	570.653	-3.29	-2.02
LGALS7	lectin, galactoside-binding, soluble, 7 (galectin 7)	262.65	605.346	868.483	-3.31	-1.44
LMO4	LIM domain only 4	1494.31	1458.49	2182.59	-1.47	-1.50
LOC284757	hypothetical protein LOC284757	173.896	144.36	274.511	-1.57	-1.90
LOC388135	similar to RIKEN cDNA 6030419C18 gene	164.435	201.137	273.817	-1.67	-1.37
LOC653499	similar to Galectin-7 (Gal-7) (HKL-14) (PI7) (p53-induced protein 1)	316.556	798.337	1105.5	-3.49	-1.39
MGC4677	hypothetical protein MGC4677	2294.47	3209.85	4650.63	-2.03	-1.45
MGP	matrix Gla protein	5998.65	11551.7	15910.8	-2.66	-1.38
MXD4	MAX dimerization protein 4	1805.69	1506.25	2552.26	-1.41	-1.71
NXN	nucleoredoxin	207.32	251.297	352.261	-1.70	-1.40
PALLD	palladin, cytoskeletal associated protein	1270.12	1039.93	1661.88	-1.31	-1.60
PDE9A	phosphodiesterase 9A, transcript variant 2	287.862	332.778	466.667	-1.62	-1.41
PFKFB3	6-phosphofructo-2-kinase/fructose-2,6-biphosphatase 3	1088.65	1596.22	2148.45	-1.98	-1.35
PLSCR3	phospholipid scramblase 3	1999.36	2784.22	3839.73	-1.92	-1.38
PQLC1	PQ loop repeat containing 1	1329.18	1540.21	2082.81	-1.56	-1.35
RAB7B	RAB7B, member RAS oncogene family	145.328	145.377	230.638	-1.59	-1.59
RASSF2	Ras association (RalGDS/AF-6) domain family 2, transcript variant 2	295.807	260.26	388.599	-1.31	-1.50
S100A8	S100 calcium binding protein A8	242.367	529.586	1892.01	-7.82	-3.58
S100A9	S100 calcium binding protein A9 (calgranulin B)	308.135	644.414	1345.3	-4.37	-2.11
SBK1	SH3-binding domain kinase 1	901.454	1522.91	2093.23	-2.32	-1.37
SCD5	stearoyl-CoA desaturase 5, transcript variant 1	540.763	482.886	756.957	-1.40	-1.57
SFN	stratifin	1495.65	1308.86	2121.92	-1.42	-1.63
SLC31A2	solute carrier family 31 (copper transporters), member 2	484.29	643.299	899.375	-1.85	-1.39
SLC7A8	solute carrier family 7 (cationic amino acid transporter, y+ system), member 8 , transcript variant 2	269.92	319.636	429.246	-1.59	-1.34
SMARCD3	SWI/SNF related, matrix associated, actin dependent regulator of chromatin, subfamily d, member 3, transcript variant 2	279.918	327.047	452.921	-1.62	-1.39
SPSB1	splA/ryanodine receptor domain and SOCS box containing 1	306.119	311.359	432.901	-1.41	-1.39
STAT4	signal transducer and activator of transcription 4	148.745	165.114	218.111	-1.47	-1.32
SULF2	sulfatase 2, transcript variant 1	1340.09	1369.92	1858.16	-1.39	-1.36
TAGLN	transgelin, transcript variant 2	256.635	349.531	796.668	-3.10	-2.28
TAGLN	transgelin, transcript variant 2	140.414	149.473	214.157	-1.52	-1.43
TEAD2	TEA domain family member 2	4341.84	4309.69	6019.47	-1.39	-1.40
TMPRSS2	transmembrane protease, serine 2	251.878	225.171	342.923	-1.36	-1.52
TSPAN5	tetraspanin 5	191.061	220.116	289.52	-1.52	-1.32
TUBB6	tubulin, beta 6	374.698	422.175	574.328	-1.54	-1.37
UGT1A6	UDP glucuronosyltransferase 1 family, polypeptide A6, transcript variant 2	635.047	812.516	1230.85	-1.95	-1.52
UGT1A6	UDP glucuronosyltransferase 1 family, polypeptide A6, transcript variant 1	572.665	708.302	1070.26	-1.87	-1.51
UNC84B	unc-84 homolog B (C. elegans)	481.461	841.475	1097.38	-2.28	-1.31
VANGL2	vang-like 2 (van gogh, Drosophila)	267.48	291.598	435.834	-1.63	-1.50
VASH1	vasohibin 1	214.821	212.882	296.4	-1.38	-1.39
ZBTB46	zinc finger and BTB domain containing 46	226.767	236.703	340.983	-1.50	-1.44
