# Supplementary material for: Downregulation of Steroid Receptor Coactivator-2 Modulates Estrogen-Responsive Genes and Stimulates Proliferation of MCF-7 Breast Cancer Cells
Source: PLoS One. 2013 Jul 30;8(7):e70096. doi: 10.1371/journal.pone.0070096 (PMC3728357; doi:10.1371/journal.pone.0070096)
Supplement: Table S7 — Upregulated overlapping differentially expressed genes induced by SRC-2 shRNA and cAMP. FC ≥1.3, q-value = 0. (XLSX) [file pone.0070096.s008.xlsx]

## Sheet: Sheet1
Table S7. Upregulated overlapping differentially expressed genes induced by SRC-2 shRNA and cAMP. FC ≥ 1.3, q-value = 0
		Signal intensity			FC
Gene	Definition	SRC-2 shRNA	cAMP	Ctr shRNA	SRC-2 shRNA/Ctr shRNA	cAMP/Ctr shRNA
ADM	adrenomedullin (ADM), mRNA.	336.31	270.088	176.414	1.90	1.54
AKR1C2	aldo-keto reductase family 1, member C2, transcript variant 1	10518.6	10085.3	6693.13	1.57	1.51
BCAS1	breast carcinoma amplified sequence 1	473.851	548.442	229.127	2.07	2.39
C14orf147	chromosome 14 open reading frame 147	1776.18	1846.18	1294.54	1.37	1.42
C3orf58	chromosome 3 open reading frame 58	355.081	298.564	228.536	1.55	1.30
C9orf152	chromosome 9 open reading frame 152	776.416	903.634	445.592	1.74	2.03
CD55	CD55 molecule, decay accelerating factor for complement	530.323	576.982	361.186	1.46	1.59
CEACAM6	carcinoembryonic antigen-related cell adhesion molecule 6 (non-specific cross reacting antigen)	413.103	218.72	158.437	2.61	1.38
CREB3L2	cAMP responsive element binding protein 3-like 2	1039.6	1029.68	683.562	1.52	1.50
CTSL1	cathepsin L1, transcript variant 1	3101.43	4159.29	2329.08	1.33	1.77
CTSL1	cathepsin L1, transcript variant 2	3142.14	4307.8	2373.91	1.33	1.81
CXCR4	chemokine (C-X-C motif) receptor 4, transcript variant 2	410.854	285.057	187.224	2.19	1.51
DAB2	disabled homolog 2, mitogen-responsive phosphoprotein (Drosophila)	184.481	182.826	128.561	1.43	1.42
FAM46A	family with sequence similarity 46, member A	1646.61	3923.48	975.976	1.69	4.00
FAM46C	family with sequence similarity 46, member C	543.461	534.071	355.767	1.53	1.49
FLJ38482	hypothetical protein FLJ38482	583.334	561.357	428.437	1.36	1.31
FXYD4	FXYD domain containing ion transport regulator 4	1646.46	524.607	349.189	4.73	1.49
GCA	grancalcin, EF-hand calcium binding protein	1140.62	1140.78	868.479	1.31	1.31
GDPD3	glycerophosphodiester phosphodiesterase domain containing 3	348.713	284.232	211.83	1.65	1.34
HACL1	2-hydroxyacyl-CoA lyase 1	1017.05	976.908	706.56	1.44	1.38
IGFBP2	insulin-like growth factor binding protein 2	2747.18	2247.32	1600.47	1.71	1.40
KIAA1324	KIAA1324	1759.3	2104.56	1272.09	1.38	1.66
LOC130576	hypothetical protein LOC130576	1361.09	1204.66	733.189	1.86	1.64
MICA	MHC class I polypeptide-related sequence A	304.189	320.792	233.394	1.30	1.37
MOSC1	MOCO sulphurase C-terminal domain containing 1	440.495	473.66	314.191	1.40	1.51
MSLN	mesothelin, transcript variant 2	407.751	413.79	280.493	1.45	1.47
MUCL1	mucin-like 1	790.582	654.02	467.134	1.69	1.40
MXD1	MAX dimerization protein 1	329.21	340.718	250.894	1.31	1.36
NUCB2	nucleobindin 2	624.652	778.436	413.373	1.50	1.87
OPN3	opsin 3	535.823	419.864	318.902	1.68	1.32
PAM	peptidylglycine alpha-amidating monooxygenase, transcript variant 3	2157.03	2159.72	1607.68	1.34	1.34
PCP4	Purkinje cell protein 4	3995.17	5379.28	2704.1	1.48	1.98
PIGA	phosphatidylinositol glycan anchor biosynthesis, class A, transcript variant 3	831.611	701.579	539.248	1.54	1.30
PMP22	peripheral myelin protein 22, transcript variant 2	474.112	693.808	344.746	1.38	2.01
RET	ret proto-oncogene, transcript variant 4	986.049	889.437	537.626	1.83	1.65
RET	ret proto-oncogene, transcript variant 2	1045.43	1076.69	523.95	1.99	2.04
RNASET2	ribonuclease T2	4773.84	4006	2807.25	1.70	1.42
RND3	Rho family GTPase 3	741.198	593.919	419.438	1.77	1.42
S100P	S100 calcium binding protein P	3979.57	5622.43	1275.19	3.12	4.41
SC4MOL	sterol-C4-methyl oxidase-like, transcript variant 2	2234.33	2420.16	1700.38	1.32	1.43
SEMA3C	sema domain, immunoglobulin domain (Ig), short basic domain, secreted, (semaphorin) 3C	738.903	670.829	454.823	1.62	1.47
SLC16A3	solute carrier family 16, member 3 (monocarboxylic acid transporter 4), transcript variant 2	495.381	588.688	380.861	1.30	1.54
SPDEF	SAM pointed domain containing ets transcription factor	1069.63	1593.3	748.243	1.43	2.12
TESC	tescalcin	277.963	421.285	190.744	1.45	2.21
TFF3	trefoil factor 3 (intestinal)	17129.1	17494.2	10192.6	1.68	1.72
TFPI	tissue factor pathway inhibitor (lipoprotein-associated coagulation inhibitor), transcript variant 1	416.262	481.997	289.477	1.44	1.66
TFPI	tissue factor pathway inhibitor (lipoprotein-associated coagulation inhibitor), transcript variant 1	536.505	606.103	355.47	1.51	1.70
TMED3	transmembrane emp24 protein transport domain containing 3	10603.4	11417.8	7962.46	1.33	1.43
VGF	VGF nerve growth factor inducible	1484.65	1253.38	867.648	1.71	1.44
